# Supplementary material for: Mitochondrial genome analysis, phylogeny and divergence time evaluation of Strixaluco (Aves, Strigiformes, Strigidae)
Source: Biodivers Data J. 2023 Mar 20;11:e101942. doi: 10.3897/BDJ.11.e101942 (PMC10848841; doi:10.3897/BDJ.11.e101942)
Supplement: Supplementary material 1 — Analysis of mitochondrial genome feature [file bdj-11-e101942-s001.xlsx]

## Sheet: Worksheet
Feature	Strand	Position	Length(bp)	Initiation Codon	Stop Codon	Anticodon	IntergenicNucleotide
trnF	N	1-68	68			GAA	-1
rrnS	N	68-1050	983				-1
trnV	N	1050-1121	72			TAC	12
rrnL	N	1134-2709	1576				-1
trnL2	N	2709-2783	75			TAA	14
nad1	N	2798-3757	960	ATG	AGG		-2
trnI	N	3756-3827	72			GAT	11
trnQ	J	3839-3909	71			TTG	-1
trnM	N	3909-3977	69			CAT
nad2	N	3978-5018	1041	ATG	TAG		-2
trnW	N	5017-5091	75			TCA	1
trnA	J	5093-5161	69			TGC	1
trnN	J	5163-5236	74			GTT	2
trnC	J	5239-5305	67			GCA	-1
trnY	J	5305-5376	72			GTA	1
cox1	N	5378-6928	1551	ATG	AGG		-9
trnS2	J	6920-6991	72			TGA	3
trnD	N	6995-7063	69			GTC	2
cox2	N	7066-7749	684	ATG	TAA		9
trnK	N	7759-7828	70			TTT	1
atp8	N	7830-7997	168	ATG	TAA		-10
atp6	N	7988-8671	684	ATG	TAA		-1
cox3	N	8671-9454	784	ATG	T(AA)
trnG	N	9455-9523	69			TCC
nad3	N	9524-9875	352	ATG	TAA		2
trnR	N	9878-9946	69			TCG	1
nad4l	N	9948-10244	297	ATG	TAA		-7
nad4	N	10238-11615	1378	ATG	T(AA）
trnH	N	11616-11685	70			GTG	2
trnS1	N	11688-11753	66			GCT	2
trnL1	N	11756-11826	71			TAG	-15
nad5	N	11812-13647	1836	ATG	TAA		5
cob	N	13653-14795	1143	ATG	TAA		1
trnT	N	14797-14866	70			TGT	728
OH_0	N	15595-15792	198				616
trnP	J	16409-16478	70			TGG	6
nad6	J	16485-17006	522	ATG	TAG		3
trnE	J	17010-17083	74			TTC	584
OH_1	N	17668-17865	198				766
